# Supplementary material for: Determination of Binding Affinity of Antibodies to HIV-1 Recombinant Envelope Glycoproteins, Pseudoviruses, Infectious Molecular Clones, and Cell-Expressed Trimeric gp160 Using Microscale Thermophoresis
Source: Cells. 2023 Dec 22;13(1):33. doi: 10.3390/cells13010033 (PMC10778174; doi:10.3390/cells13010033)
Supplement: Supplementary file 1 [file cells-13-00033-s001.zip]

Archive with 1 entries (1 files):
- cells-2674609-supplementary.pdf
